# Supplementary material for: The Impact of Marijuana on Antidepressant Treatment in Adolescents: Clinical and Pharmacologic Considerations
Source: J Pers Med. 2021 Jun 29;11(7):615. doi: 10.3390/jpm11070615 (PMC8307883; doi:10.3390/jpm11070615)
Supplement: Supplementary file 1 [file jpm-11-00615-s001.zip]

Archive with 1 entries (1 files):
- jpm-1268993-supplementary.pdf
